# Supplementary material for: Transcatheter aortic valve replacement planning with cardiac computed tomography in quadricuspid aortic valve stenosis: a case series
Source: Eur Heart J Case Rep. 2024 Feb 8;8(2):ytae079. doi: 10.1093/ehjcr/ytae079 (PMC10894008; doi:10.1093/ehjcr/ytae079)
Supplement: ytae079_Supplementary_Data [file ytae079_supplementary_data.zip]

Archive with 4 entries (4 files):
- Video 1 pigtail placement in the right coronary sinus.mp4
- Video 2 displacement of the balloon during predilatation.mp4
- Video 3 position of the valve at the depth level of the right coronary sinus.mp4
- Video 4 valve deployment without complications.mp4
